# Supplementary material for: Development and Characterization of a Biodegradable Radiopaque PLA/Gd2O3 Filament for Bone-Equivalent Phantom Produced via Fused Filament Fabrication
Source: Polymers (Basel). 2025 Nov 30;17(23):3193. doi: 10.3390/polym17233193 (PMC12693748; doi:10.3390/polym17233193)
Supplement: Supplementary file 1 [file polymers-17-03193-s001.zip]

Archive with 1 entries (1 files):
- polymers-3978268-supplementary.pdf
